# Supplementary material for: Microglial histone deacetylase-3 conditional deletion attenuates neurological deficits after intracerebral hemorrhage
Source: Front Cell Neurosci. 2026 Feb 24;20:1734472. doi: 10.3389/fncel.2026.1734472 (PMC12974402; doi:10.3389/fncel.2026.1734472)
Supplement: Supplementary file 1 [file Table_1.xlsx]

## Sheet: Sheet1
Supplementary Table Legends
Supplementary Table 1: Enlists the primer sequences used for PCR and qPCR.
Supplementary Table 2: List of antibodies and catalogue numbers.
Supplementary Table 3: The acute neurological outcomes after ICH; data and statistical analysis.
Supplementary Table 4: Iba1-positive cells; statistical analysis.
Supplementary Table 5: Flouro-Jade B positive cells; statistical analysis.
Supplementary Table 6: qRT-PCR; statistical analysis.
Supplementary Table 7: iNOS-positive cells; statistical analysis.
Supplementary Table 8: The long-term neurological outcomes after ICH; data and statistical analysis.
Supplementary Table 1
Primers used for PCR analysis/Genotyping	Primers used for rt-PCR analysis
Primers Sequences	Gene	Forward Primer	Reverse Primer
	TNF-α	5’ GGTGCCTATGTCTCAGCCTCTT 3′	5′ GCCATAGAACTGATGAGAGGGAG 3′
HDAC3 A: 5' CCACTGGCTTCTCCTAAGTTC 3'	IL-6	5′ TACCACTTCACAAGTCGGAGGC 3′	5′ CTGCAAGTGCATCATCGTTGTTC 3'
HDAC3 B: 5' CCCAGGTTAGCTTTGAACTCT 3'	IL-1β	5′ CTGGTGTGTGACGTTCCCATTA 3′	5′ CCGACAGCACGAGGCTTT 3′
HDAC3 C: 5' TTTCCGTATTTGTGGAAGGA 3'	S100A8	5' CAAGGAAATCACCATGCCCTCT 3'	5' TTTGTGAGATGCCACACCCACT 3'
Cx3cr1 Common: 5' AAGACTCACGTGGACCTGCT 3'	S100A9	5' ATGGTGGAAGCACAGTTG 3'	5' TGGTTTGTGTCCAGGTCC 3'
Cx3cr1 Mutant: 5' CGGTTATTCAACTTGCACCA 3'	Nos2	5’ GGCAAACCCAAGGTCTACGTT 3’	5’ TCGCTCAAGTTCAGCTTGGT 3’
Cx3cr1 Wild: 5' AGGATGTTGACTTCCGAGTTG 3'	Arg-1	5′ GGGCTCTGATGAGAAGGAGA 3′	5′ GTAGATGCCACG CTGGTACA 3'
	CD-206	5’ CAAGGAAGGTTGGCATTTGT 3’	5’ CCTTTCAGTCCTTTGCAAGC 3’
Primer combination for genotyping: HDAC3 A, HDAC3 C	GAPDH	5′ GCCAAAAGGGTCATCATCTC 3′	5′ CACACCCATCACAAACATGG 3'
Primer Combination for recombination validation: HDAC3 A, HDAC3 B
Supplementary Table 2
Antibody catalog numbers
Antibody	Catalog Number
IBA1 Goat Polyclonal	Abcam ab5076
Neun Rabbit Monoclonal	Cell Signalling Technology 24307P
iNOS Rabbit Monoclonal	Cell Signalling Technology 13120S
GFP Mouse Monoclonal	ThermoFisher A-11120
Alexa Fluor 488 Donkey Anti-Goat	Invitrogen A11055
Alexa Fluor 488 Donkey Anti-Mouse	Invitrogen A21202
Alexa Fluor 488 Donkey Anti-Rabbit	Invitrogen A21206
Alexa Fluor 594 Donkey Anti-Goat	Invitrogen A11058
Alexa Fluor 594 Donkey Anti-Rabbit	Invitrogen A21207
Supplementary Table 3. Composite neurological deficit scores
Male Neurological Deficit Scores, Acute
Control, Pre-Sham	cKO, Pre-Sham	Control, Pre-ICH	cKO, Pre-ICH	Control, 24h Post-Sham	cKO, 24h Post-Sham	Control, 24h Post-ICH	cKO, 24h Post-ICH	Control, 72h Post-Sham	cKO, 72h Post-Sham	Control, 72h Post-ICH	cKO, 72h Post-ICH
1	2	1	3	6	3	17	8	4	3	10	9
1	2	2	3	5	4	20	18	3	2	8	8
3	3	3	3	5	3	12	7	4	1	12	14
1	3	2	1	4	3	18	10	2	3	12	3
2	1	3	1	6	5	16	5	4	4	14	4
0	0	4	3	3	3	9	7	1	3	8	6
0	1	0	1	4	5	8	11	2	3	15	9
1	0	4	0	5	6	15	8	3	2	13	7
		3	3			12	9			11	3
		4	3			17	12			15	9
		3				10				8
		1				16				13
		3
Female Neurological Deficit Scores, Acute
Control, Pre-Sham	cKO, Pre-Sham	Control, Pre-ICH	cKO, Pre-ICH	Control, 24h Post-Sham	cKO, 24h Post-Sham	Control, 24h Post-ICH	cKO, 24h Post-ICH	Control, 72h Post-Sham	cKO, 72h Post-Sham	Control, 72h Post-ICH	cKO, 72h Post-ICH
1	1	1	3	5	4	15	7	2	3	10	5
2	2	3	1	4	6	13	12	3	1	10	7
4	2	4	1	4	3	18	13	1	3	13	6
2	3	3	0	3	5	15	12	1	2	13	6
1	1	3	2	4	4	15	6	2	3	12	6
0	0	1	3	4	5	11	5	0	1	7	5
2	3	4	2	3	3	13	12	3	1	8	10
1	0	3	2	5	3	13	8	2	2	12	7
		1	2			14	12			16	7
		2				13				11
		1				16				11
Male Data Analysis				Female Data Analysis
	F-Statistic	df	p-value		F-Statistic	df	p-value
Group	35.7881	2.42121	3.70916e-19	Group	72.7091	2.6966	1.47748e-42
Time	138.411	1.91122	2.82399e-58	Time	109.894	1.75072	8.65419e-43
Group:Time	5.34548	4.73779	9.33523e-05	Group:Time	8.89018	4.67347	4.89717e-08
	p-value
KO-ICH vs Control-ICH at 24hr	0.01431				p-value
KO-ICH vs Control-ICH at 72hr	0.008828			KO-ICH vs Control-ICH at 24hr	0.001227
				KO-ICH vs Control-ICH at 72hr	0.0006517
Control SHAM vs KO Sham at 0hr	0.5475
Control ICH vs KO ICH at 0hr	0.4425			Control SHAM pre vs. KO Sham pre	0.9567
				Control ICH pre vs. KO ICH pre	0.3062
Supplementary Table 4
Figure 3 ; ANOVA
Male
Tukey's multiple comparisons test	Mean diff.	95.00% CI of diff.	Below threshold?	Summary	Adjusted P Value
Control, Contra vs. cKO, Contra	-0.3333	-13.27 to 12.60	No	ns	0.9999
Control, Contra vs. Control, Ipsi	-30.5	-42.53 to -18.47	Yes	****	<0.0001
Control, Contra vs. cKO, Ipsi	-13	-25.93 to -0.06567	Yes	*	0.0485
cKO, Contra vs. Control, Ipsi	-30.17	-42.72 to -17.61	Yes	****	<0.0001
cKO, Contra vs. cKO, Ipsi	-12.67	-26.09 to 0.7559	No	ns	0.0691
Control, Ipsi vs. cKO, Ipsi	17.5	4.944 to 30.06	Yes	**	0.0042
Female
Tukey's multiple comparisons test	Mean diff.	95.00% CI of diff.	Below threshold?	Summary	Adjusted P Value
Control, Contra vs. cKO, Contra	-1.833	-11.32 to 7.656	No	ns	0.948
Control, Contra vs. Control, Ipsi	-33.67	-43.16 to -24.18	Yes	****	<0.0001
Control, Contra vs. cKO, Ipsi	-15.5	-24.99 to -6.011	Yes	***	0.001
cKO, Contra vs. Control, Ipsi	-31.83	-41.32 to -22.34	Yes	****	<0.0001
cKO, Contra vs. cKO, Ipsi	-13.67	-23.16 to -4.177	Yes	**	0.0034
Control, Ipsi vs. cKO, Ipsi	18.17	8.677 to 27.66	Yes	***	0.0002
Supplementary Table 5
Figure 4 ANOVA
Male
Tukey's multiple comparisons test	Mean diff.	95.00% CI of diff.	Below threshold?	Summary	Adjusted P Value
Control, Contra, vs. cKO, Contra,	-0.5	-37.20 to 36.20	No	ns	>0.9999
Control, Contra, vs. Control, Ipsi	-84.67	-121.4 to -47.97	Yes	****	<0.0001
Control, Contra, vs. cKO, Ipsi,	-51	-87.70 to -14.30	Yes	**	0.0046
cKO, Contra, vs. Control, Ipsi	-84.17	-120.9 to -47.47	Yes	****	<0.0001
cKO, Contra, vs. cKO, Ipsi,	-50.5	-87.20 to -13.80	Yes	**	0.0051
Control, Ipsi vs. cKO, Ipsi,	33.67	-3.034 to 70.37	No	ns	0.0794
Female
Tukey's multiple comparisons test	Mean diff.	95.00% CI of diff.	Below threshold?	Summary	Adjusted P Value
Control, Contra vs. cKO, Contra	-0.3333	-23.53 to 22.87	No	ns	>0.9999
Control, Contra vs. Control, Ipsi	-76.67	-99.87 to -53.47	Yes	****	<0.0001
Control, Contra vs. cKO, Ipsi	-48.17	-71.37 to -24.97	Yes	****	<0.0001
cKO, Contra vs. Control, Ipsi	-76.33	-99.53 to -53.13	Yes	****	<0.0001
cKO, Contra vs. cKO, Ipsi	-47.83	-71.03 to -24.63	Yes	****	<0.0001
Control, Ipsi vs. cKO, Ipsi	28.5	5.300 to 51.70	Yes	*	0.0128
Supplementary Table 6
Further statistics for each gene
RNA, Parametric (t -test ; analysis method)	T	df	P	Significance
Male TNF-α	3.185	10	0.0097	**
Male IL-6	4.519	10	0.0011	**
Male IL-1β	0.8602	11	0.4081	ns
Male S100A8	1.978	11	0.0736	ns
Male S100A9	5.003	10	0.0005	***
Male Nos2	5.025	11	0.0004	***
Male Arg-1	4.69	11	0.0007	***
Female TNF-α	3.379	10	0.007	**
Female IL-6	2.593	10	0.0268	*
Female IL-1β	0.446	12	0.6635	ns
Female S100A8	0.8117	12	0.4328	ns
Female S100A9	2.301	12	0.0401	*
Female Nos2	4.042	12	0.0016	**
Female Arg-1	4.049	12	0.0016	**
Female CD206	2.345	12	0.0371	*
RNA, Non-Parametric (Mann-Whitney test : analysis method)	U	P	Significance
Male CD-206	7	0.0513	ns
Supplementary Table 7
ANOVA
Male
Tukey's multiple comparisons test	Mean diff.	95.00% CI of diff.	Below threshold?	Summary	Adjusted P Value
Control, Contra vs. cKO, Contra	0	-7.802 to 7.802	No	ns	>0.9999
Control, Contra vs. Control, Ipsi	-50.67	-58.47 to -42.86	Yes	****	<0.0001
Control, Contra vs. cKO, Ipsi	-12.83	-20.64 to -5.032	Yes	***	0.0009
cKO, Contra vs. Control, Ipsi	-50.67	-58.47 to -42.86	Yes	****	<0.0001
cKO, Contra vs. cKO, Ipsi	-12.83	-20.64 to -5.032	Yes	***	0.0009
Control, Ipsi vs. cKO, Ipsi	37.83	30.03 to 45.64	Yes	****	<0.0001
Female
Tukey's multiple comparisons test	Mean diff.	95.00% CI of diff.	Below threshold?	Summary	Adjusted P Value
Control, Contra vs. cKO, Contra	0	-8.097 to 8.097	No	ns	>0.9999
Control, Contra vs. Control, Ipsi	-48.17	-56.26 to -40.07	Yes	****	<0.0001
Control, Contra vs. cKO, Ipsi	-10.67	-18.76 to -2.569	Yes	**	0.0073
cKO, Contra vs. Control, Ipsi	-48.17	-56.26 to -40.07	Yes	****	<0.0001
cKO, Contra vs. cKO, Ipsi	-10.67	-18.76 to -2.569	Yes	**	0.0073
Control, Ipsi vs. cKO, Ipsi	37.5	29.40 to 45.60	Yes	****	<0.0001
Supplementary Table 8
Male Neurological Deficit Scores, Chronic
Control, 5d Post-ICH	cKO, 5d Post-ICH	Control, 7d Post-ICH	cKO, 7d Post-ICH	Control, 14d Post-ICH	cKO, 14d Post-ICH	Control, 28d Post-ICH	cKO, 28d Post-ICH
8	8	9	6	8	6	7	4
10	10	10	7	8	6	7	5
11	7	8	6	7	7	5	5
9	7	9	7	10	5	6	6
11	9	7	7	8	5	7	4
8	10	6	8	7	7	4	6
10	10	7	9	7	8	8	5
8	8	5	8	6	6	6	6
Female Neurological Deficit Scores, Chronic
Control, 5d Post-ICH	cKO, 5d Post-ICH	Control, 7d Post-ICH	cKO, 7d Post-ICH	Control, 14d Post-ICH	cKO, 14d Post-ICH	Control, 28d Post-ICH	cKO, 28d Post-ICH
9	7	8	6	7	5	6	4
12	9	8	9	8	6	7	5
8	7	7	7	6	4	8	3
11	10	5	9	7	7	6	6
10	8	8	6	6	4	7	4
10	10	9	9	7	5	5	4
11	10	7	8	6	5	6	5
10	11	9	7	6	6	5	5
Male Data Analysis				Female Data Analysis
	p-value				p-value
KO vs Control at Day 5	0.2779			KO vs Control at Day 5	0.1587
KO vs Control at Day 7	0.6283			KO vs Control at Day 7	1
KO vs Control at Day 14	0.03464			KO vs Control at Day 14	0.01638
KO vs Control at Day 28	0.06615			KO vs Control at Day 28	0.007022
	F-Statistic	df	p-value		F-Statistic	df	p-value
Group	4.59244	1	0.0321133	Group	7.72748	1	0.00543867
Time	30.3286	2.7954	1.96404e-18	Time	56.2665	2.47939	1.55432e-30
Group:Time	1.21035	2.7954	0.303635	Group:Time	2.54171	2.47939	0.0659837
